# Supplementary material for: MALAT1 long non-coding RNA is overexpressed in multiple myeloma and may serve as a marker to predict disease progression
Source: BMC Cancer. 2014 Nov 4;14:809. doi: 10.1186/1471-2407-14-809 (PMC4233101; doi:10.1186/1471-2407-14-809)
Supplement: Supplementary file 3 — Additional file 3: Figure S1: Kaplan-Meier estimates of the probability of progression-free survival (PFS, 1A) and overall survival (OS, 1B) are based on the initial level of MALAT1 expression. The patients were divided into two groups by a cut-off value (△CT: -5.30). (ZIP 137 KB) [file 12885_2014_4995_MOESM3_ESM.zip]

Archive with 2 entries (2 files):
- 1793245537134174_add3/1793245537134174_add3a.tiff
- 1793245537134174_add3/1793245537134174_add3b.tiff
